# Supplementary material for: Altered vitamin B12 metabolism in the central nervous system is associated with the modification of ribosomal gene expression: new insights from comparative RNA dataset analysis
Source: Funct Integr Genomics. 2023 Jan 23;23(1):45. doi: 10.1007/s10142-023-00969-6 (PMC9868042; doi:10.1007/s10142-023-00969-6)
Supplement: Supplementary file 31 — (XLSX 10 kb) [file 10142_2023_969_MOESM16_ESM.xlsx]

## Sheet: Table S1
Table S1: Various parameters used for the enrichment analysis
GEO Acc. No.	Data type	Transform counts data for clustering and PCA	Pre-process parameters			DEG parameters						Pathway Analysis of PCA rotation		Pathway
			Min. level of genes kept	No. of libraries		No. of replicas (reference group)	No. of replicas (VitB12-deficiency-mimicking group)	FDR Cutoff	Min. fold change	Geneset		Geneset		Method	Geneset
GSE103417	Normalized expression values	NA	-1000	1		4	4	NA	NA	NA		NA		NA	NA
GSE99113	Normalized expression values	NA	0.1	4		2	2	0.2	1.5	GO Cellular Component		GO Cellular Component		GAGE	GO Cellular Component
GSE161763	Read counts data	rlog: regularized log	0.5	1		3	3	0.2	1.5	GO Cellular Component		GO Cellular Component		GAGE	GO Cellular Component
GSE104164	Normalized expression values	NA	100	7		3	4	0.2	1.5	GO Cellular Component		GO Cellular Component		GAGE	GO Cellular Component
