# Supplementary material for: Altered vitamin B12 metabolism in the central nervous system is associated with the modification of ribosomal gene expression: new insights from comparative RNA dataset analysis
Source: Funct Integr Genomics. 2023 Jan 23;23(1):45. doi: 10.1007/s10142-023-00969-6 (PMC9868042; doi:10.1007/s10142-023-00969-6)
Supplement: Supplementary file 32 — (XLSX 8 kb) [file 10142_2023_969_MOESM17_ESM.xlsx]

## Sheet: Table S2
Table S2: Filtered out genes
Model	Genes
motor-like neuron	45018 genes in 8 samples. Of the 24691 genes passed filter
Astrocyte	47455 genes in 4 samples. Of the 17804 genes passed filter
Mouse	46979 genes in 6 samples. Of the 18538 genes passed filter
Rat	58717 genes in 7 samples. Of the 18213 genes passed filter
