# Supplementary material for: Altered vitamin B12 metabolism in the central nervous system is associated with the modification of ribosomal gene expression: new insights from comparative RNA dataset analysis
Source: Funct Integr Genomics. 2023 Jan 23;23(1):45. doi: 10.1007/s10142-023-00969-6 (PMC9868042; doi:10.1007/s10142-023-00969-6)
Supplement: Supplementary file 33 — (XLSX 12 kb) [file 10142_2023_969_MOESM18_ESM.xlsx]

## Sheet: Table S3
Table S3. Enriched pathways analysis from DEG considering GO: Cellular Component gene set
Model	Direction	adj.Pval	nGenes	Pathways
Astrocyte	Down	5.42E-04	35	Extracellular region
	Down	5.79E-03	14	Plasma membrane protein complex
	Down	5.96E-03	11	Collagen-containing extracellular matrix
	Down	8.50E-03	2	Caveolar macromolecular signaling complex
	Down	9.98E-03	3	Dystrophin-associated glycoprotein complex
	Down	9.98E-03	12	External encapsulating structure
	Down	9.98E-03	12	Extracellular matrix
	Down	9.98E-03	3	Glycoprotein complex
	Up	2.30E-06	36	Cell surface
	Up	4.67E-05	11	Phagocytic vesicle
	Up	1.10E-04	6	Phagocytic cup
	Up	1.10E-04	42	Intrinsic component of plasma membrane
	Up	1.42E-04	19	External side of plasma membrane
	Up	2.63E-04	39	Integral component of plasma membrane
	Up	5.74E-04	4	NADPH oxidase complex
	Up	6.04E-04	21	Plasma membrane protein complex
	Up	8.23E-04	22	Side of membrane
	Up	1.15E-03	50	Extracellular region
	Up	2.12E-03	11	Endocytic vesicle
	Up	3.18E-03	36	Extracellular space
	Up	3.18E-03	2	Toll-like receptor 1-Toll-like receptor 2 protein complex
	Up	8.57E-03	46	Vesicle
	Up	9.76E-03	9	Plasma membrane signaling receptor complex
Mouse	Down	2.45E-17	50	Mitochondrial inner membrane
	Down	4.29E-16	51	Organelle inner membrane
	Down	4.57E-15	23	Respirasome
	Down	1.20E-14	59	Mitochondrial envelope
	Down	1.36E-14	56	Mitochondrial membrane
	Down	1.61E-14	34	Ribosome
	Down	3.64E-14	25	Inner mitochondrial membrane protein complex
	Down	4.89E-14	35	Mitochondrial protein-containing complex
	Down	2.11E-12	19	Respiratory chain complex
	Down	7.38E-12	28	Ribosomal subunit
	Down	9.67E-12	18	Mitochondrial respirasome
	Down	1.40E-11	95	Mitochondrion
	Down	1.31E-10	20	Cytosolic ribosome
	Down	1.84E-09	11	Cytochrome complex
	Down	1.57E-08	64	Organelle envelope
	Up	2.04E-04	10	Contractile fiber
	Up	2.27E-04	4	Complex of collagen trimers
	Up	2.49E-04	6	Collagen trimer
	Up	2.49E-04	9	Myofibril
	Up	2.49E-04	12	External encapsulating structure
	Up	2.49E-04	12	Extracellular matrix
	Up	2.63E-04	17	Supramolecular polymer
	Up	3.82E-04	10	Collagen-containing extracellular matrix
	Up	4.02E-04	3	Fibrillar collagen trimer
	Up	4.02E-04	2	Collagen type I trimer
	Up	4.02E-04	8	Sarcomere
	Up	4.02E-04	3	Banded collagen fibril
	Up	4.83E-04	16	Supramolecular fiber
	Up	5.05E-04	6	Basement membrane
	Up	5.52E-04	3	Myosin filament
Rat	Down	3.91E-17	70	Synapse
	Down	1.68E-13	82	Cell junction
	Down	2.39E-11	38	Postsynapse
	Down	4.59E-10	31	Glutamatergic synapse
	Down	2.03E-09	25	Neuron to neuron synapse
	Down	2.33E-09	25	Postsynaptic specialization
	Down	5.48E-09	23	Postsynaptic density
	Down	5.98E-09	23	Asymmetric synapse
	Down	4.76E-08	51	Neuron projection
	Down	4.92E-06	21	Synaptic membrane
	Down	5.96E-06	69	Cell projection
	Down	1.21E-05	33	Somatodendritic compartment
	Down	1.54E-05	66	Plasma membrane bounded cell projection
	Down	1.73E-05	24	Presynapse
	Down	1.83E-05	26	Dendritic tree
	Up	4.68E-21	58	Ribosomal subunit
	Up	1.16E-20	66	Ribosome
	Up	1.04E-15	42	Cytosolic ribosome
	Up	1.13E-15	302	Protein-containing complex
	Up	5.05E-14	27	Small ribosomal subunit
	Up	1.89E-12	113	Mitochondrion
	Up	2.21E-12	24	Nucleosome
	Up	2.11E-11	20	Cytosolic small ribosomal subunit
	Up	2.11E-11	24	DNA packaging complex
	Up	4.30E-10	72	Ribonucleoprotein complex
	Up	1.02E-09	200	Cytosol
	Up	7.17E-09	31	Large ribosomal subunit
	Up	3.10E-08	33	Mitochondrial protein-containing complex
	Up	7.68E-08	37	Mitochondrial inner membrane
	Up	1.40E-07	39	Organelle inner membrane
