# Supplementary material for: Altered vitamin B12 metabolism in the central nervous system is associated with the modification of ribosomal gene expression: new insights from comparative RNA dataset analysis
Source: Funct Integr Genomics. 2023 Jan 23;23(1):45. doi: 10.1007/s10142-023-00969-6 (PMC9868042; doi:10.1007/s10142-023-00969-6)
Supplement: Supplementary file 34 — (XLSX 12 kb) [file 10142_2023_969_MOESM19_ESM.xlsx]

## Sheet: Table S4
Table S4. 'Pathways' analysis (GAGE method and GO Cellular Component gene set)
Model	Direction	adj.Pval	nGenes	Pathways
Astrocyte	Down	0.00029	244	Mitochondrial protein-containing complex
	Down	0.0013	180	Ribosomal subunit
	Down	0.0024	211	Ribosome
	Down	0.0067	311	Mitochondrial matrix
	Down	0.0067	434	Organelle inner membrane
	Down	0.0082	89	Organellar ribosome
	Down	0.0082	89	Mitochondrial ribosome
	Down	0.028	92	Peptidase complex
	Down	0.028	115	Inner mitochondrial membrane protein complex
	Down	0.028	271	Collagen-containing extracellular matrix
	Down	0.029	357	External encapsulating structure
	Down	0.029	357	Extracellular matrix
	Down	0.033	387	Mitochondrial inner membrane
	Down	0.039	112	Large ribosomal subunit
	Down	0.055	73	Small ribosomal subunit
	Down	0.071	69	Endopeptidase complex
	Down	0.085	63	Proteasome complex
	Down	0.097	58	Organellar large ribosomal subunit
	Down	0.097	58	Mitochondrial large ribosomal subunit
	Down	0.11	69	Preribosome
	Down	0.11	70	Mitochondrial respirasome
	Down	0.14	17	Complex of collagen trimers
	Down	0.13	84	Respirasome
	Down	0.14	73	Respiratory chain complex
	Down	0.15	47	Nuclear inner membrane
	Down	0.15	349	Intrinsic component of organelle membrane
	Down	0.18	84	Mitochondrial intermembrane space
	Down	0.19	118	Endoplasmic reticulum protein-containing complex
	Up	0.17	370	Lytic vacuole
	Up	0.17	370	Lysosome
Mouse	Down	1.9e-19	180	Ribosomal subunit
	Down	1.2e-18	213	Ribosome
	Down	1.7e-18	239	Mitochondrial protein-containing complex
	Down	2.1e-12	81	Respirasome
	Down	2.1e-12	112	Inner mitochondrial membrane protein complex
	Down	2.6e-12	111	Large ribosomal subunit
	Down	3.3e-12	99	Cytosolic ribosome
	Down	2.1e-12	370	Mitochondrial inner membrane
	Down	1.5e-10	70	Respiratory chain complex
	Down	1.7e-09	67	Mitochondrial respirasome
	Down	2.8e-10	416	Organelle inner membrane
	Down	2.6e-08	74	Small ribosomal subunit
	Down	1.3e-07	52	Cytosolic large ribosomal subunit
	Down	1.2e-07	88	Organellar ribosome
	Down	1.2e-07	88	Mitochondrial ribosome
	Down	5.8e-07	42	Mitochondrial respiratory chain complex I
	Down	5.8e-07	42	NADH dehydrogenase complex
	Down	5.8e-07	42	Respiratory chain complex I
	Down	6.1e-06	94	Oxidoreductase complex
	Up	1.5e-13	447	Chromatin
	Up	3.1e-11	366	Transcription regulator complex
	Up	1.4e-08	403	Cell-cell junction
	Up	1.4e-08	357	External encapsulating structure
	Up	1.4e-08	357	Extracellular matrix
	Up	2.1e-07	268	Collagen-containing extracellular matrix
	Up	2.1e-07	398	Actin cytoskeleton
	Up	1.1e-06	160	Focal adhesion
	Up	2.1e-06	167	Cell-substrate junction
	Up	5.2e-06	94	Basement membrane
	Up	2.5e-06	346	Nuclear speck
Rat	Down	6.9e-08	323	Postsynapse
	Down	6.3e-07	250	Glutamatergic synapse
	Down	1.9e-06	183	Neuron to neuron synapse
	Down	1.9e-06	184	Postsynaptic specialization
	Down	2.9e-06	169	Asymmetric synapse
	Down	3.1e-06	168	Postsynaptic density
	Down	3.2e-05	169	Synaptic membrane
	Down	8.2e-05	460	Nuclear body
	Down	0.0013	295	Dendritic tree
	Down	0.0013	332	Axon
	Down	0.0016	120	Postsynaptic membrane
	Down	0.0017	133	Ion channel complex
	Down	0.0016	292	Dendrite
	Up	7.6e-18	233	Ribosomal subunit
	Up	7.6e-18	306	Ribosome
	Up	6.5e-14	161	Cytosolic ribosome
	Up	3e-10	159	Large ribosomal subunit
	Up	7.7e-08	108	Cytosolic large ribosomal subunit
	Up	2e-07	76	Small ribosomal subunit
	Up	1.8e-06	49	Cytosolic small ribosomal subunit
	Up	1.6e-06	198	Mitochondrial protein-containing complex
	Up	1.1e-05	233	Mitochondrial inner membrane
	Up	1.3e-05	247	Organelle inner membrane
	Up	0.00076	72	Organellar ribosome
	Up	0.00076	72	Mitochondrial ribosome
	Up	0.00061	381	Mitochondrial envelope
	Up	0.00081	345	Mitochondrial membrane
	Up	0.0021	51	Nucleosome
	Up	0.0021	487	Extracellular space
	Up	0.0025	187	Mitochondrial matrix
