# Supplementary material for: Altered vitamin B12 metabolism in the central nervous system is associated with the modification of ribosomal gene expression: new insights from comparative RNA dataset analysis
Source: Funct Integr Genomics. 2023 Jan 23;23(1):45. doi: 10.1007/s10142-023-00969-6 (PMC9868042; doi:10.1007/s10142-023-00969-6)
Supplement: Supplementary file 35 — (XLSX 9 kb) [file 10142_2023_969_MOESM20_ESM.xlsx]

## Sheet: Table S5
Table S5. Genes involved in 'Ribosome' pathway accoring to DEG GO: Cellular Component
Model	Genes
Mouse	Rps15a, Rps25, Rps27a, Mrpl14, Rps24, Snca, Mrpl20, Malsu1, Rbm3, Mrpl54, Rps27l, Mrpl41, Rpl12, Rps21, Rpl22l1, Rps19, Ndufa7, Rpl9, Rpl38, Rpl32, Rpl35a, Rps12, Rpl34, Rpl17, Rpl35, Chchd1, Hba-a2, Hba-a1, Rpl13a, Gm2000, Rpl39, Rps13, Rpl41, Mrpl33
Rat	Mrpl55, Gadd45gip1, AABR07064667.1, Mrps16, AABR07052430.1, AABR07049821.1, Mrps24, AABR07024954.1, AABR07057460.1, Mrps34, Rps27, AABR07033851.1, Rps3, Mrpl34, Rpsa, Mrpl20, Rps16, Mrpl14, Mrpl23, Mrpl54, Rpl18, AABR07066818.1, AABR07022046.1, AABR07005506.1, AABR07048312.1, AABR07063959.1, RGD1562381, AABR07068327.1, AABR07057264.1, AABR07053734.1, Rps4y2, AABR07034639.1, AABR07058360.1, LOC108…
