# Supplementary material for: Altered vitamin B12 metabolism in the central nervous system is associated with the modification of ribosomal gene expression: new insights from comparative RNA dataset analysis
Source: Funct Integr Genomics. 2023 Jan 23;23(1):45. doi: 10.1007/s10142-023-00969-6 (PMC9868042; doi:10.1007/s10142-023-00969-6)
Supplement: Supplementary file 36 — (XLSX 12 kb) [file 10142_2023_969_MOESM21_ESM.xlsx]

## Sheet: Table S6
Table S6. ChEA3 ranking TFs from 'Literature' dataset associated with genes involed in 'Ribosome' gene set from mouse
Rank	Scaled Rank	Set name	TF	n° of overlapping genes	FET p-value	FDR	Odds Ratio	Library	Overlapping Genes
1	0.006098	MYC_19079543_CHIPCHIP_MESC_MOUSE	MYC	21	1.31E-10	4.03E-11	11.72	Literature--ChIP-seq	RPL32, RPL12, RPS27L, RPL9, RBM3, RPS15A, RPS19, RPL35, RPL38, RPS27A, RPL17, RPL39, RPS13, RPS12, NDUFA7, RPL41, RPL35A, RPL13A, RPS25, RPS21, RPS24
2	0.0122	ETS1_20019798_CHIPSEQ_JURKAT_HUMAN	ETS1	15	2.74E-04	1.68E-05	6.51	Literature--ChIP-seq	RPL32, RPL12, RPL34, RPL9, MRPL54, MRPL20, RPS15A, RPS19, RPL38, RPS13, RPS12, NDUFA7, RPL13A, RPS25, RPS21
3	0.01829	MYBL2_22936984_CHIPCHIP_MESC_MOUSE	MYBL2	14	4.61E-06	2.36E-04	5.4	Literature--ChIP-seq	RPL34, RBM3, MRPL41, RPS19, RPL35, RPL39, RPS12, NDUFA7, RPL41, RPL35A, RPL13A, RPS25, RPS21, RPS24
4	0.02439	KLF1_21900194_CHIPSEQ_ERYTHROCYTE_MOUSE	KLF1	11	1.01E-02	4.44E-04	6.25	Literature--ChIP-seq	RPL32, MRPL14, MRPL54, MRPL33, RPL35, RPS27A, CHCHD1, SNCA, RPL13A, RPS25, RPS24
5	0.03049	HOXB4_20404135_CHIPCHIP_EML_MOUSE	HOXB4	12	1.28E-02	4.92E-04	6.60	Literature--ChIP-seq	RPL32, RPS27L, MRPL54, MRPL33, RPS19, RPL38, RPS27A, RPL39, RPS12, RPL13A, RPL22L1, RPS21
6	0.03659	ELK1_19687146_CHIPCHIP_HELA_HUMAN	ELK1	9	2.52E-02	8.59E-04	6.93	Literature--ChIP-seq	RPL32, RBM3, RPS19, RPL38, RPS27A, RPS12, RPL41, RPL35A, RPS24
7	0.04268	E2F1_18555785_CHIPSEQ_MESC_MOUSE	E2F1	18	1.23E-04	3.78E-03	3.36	Literature--ChIP-seq	RPL32, RPL12, RPS27L, MRPL33, RBM3, MRPL41, RPS15A, RPL35, RPS27A, RPL17, CHCHD1, RPL39, RPS12, RPL41, RPL13A, RPL22L1, RPS21, RPS24
8	0.04878	HOXC9_25013753_CHIPSEQ_NEUROBLASTOMABE2C_HUMAN	HOXC9	11	5.69E-01	1.59E-02	3.85	Literature--ChIP-seq	RPL32, MRPL54, MRPL20, RPS15A, RPS19, RPL38, RPS27A, RPL17, RPS25, RPL22L1, RPS24
9	0.05488	ZFP42_18358816_CHIPCHIP_MESC_MOUSE	ZFP42	8	1.19E-03	3.04E-02	4.40	Literature--ChIP-seq	RPL12, MRPL33, RBM3, RPS27A, CHCHD1, RPL39, RPL35A, RPL13A
10	0.06098	TAL1_20887958_CHIPSEQ_HPC7_MOUSE	TAL1	10	1.44E-03	3.15E-02	3.62	Literature--ChIP-seq	RPL12, RPS19, RPL17, CHCHD1, RPS12, NDUFA7, RPL41, RPL35A, RPS25, RPS21
11	0.06707	TBP_23326641_CHIPSEQ_C3H10T12_MOUSE	TBP	6	1.61E-03	3.29E-02	5.41	Literature--ChIP-seq	MRPL54, RBM3, RPL35, CHCHD1, RPL35A, RPL13A
12	0.07317	CREB1_23762244_CHIPSEQ_HIPPOCAMPUS_RAT	CREB1	11	1.87E-03	3.58E-02	3.29	Literature--ChIP-seq	RPL34, MRPL14, RBM3, MRPL41, RPS19, CHCHD1, RPS13, NDUFA7, RPL41, RPL13A, RPS24
13	0.07927	SOX9_22984422_CHIPCHIP_TESTIS_RAT	SOX9	2	2.38E-03	4.30E-02	30.67	Literature--ChIP-seq	RPL41, RPS21
14	0.08537	PDX1_19855005_CHIPCHIP_MIN6_MOUSE	PDX1	5	2.66E-03	4.54E-02	5.86	Literature--ChIP-seq	RPS27L, RPS27A, SNCA, RPL35A, RPL13A
15	0.09146	ERG_20887958_CHIPSEQ_HPC7_MOUSE	ERG	9	3.00E-03	4.60E-02	3.47	Literature--ChIP-seq	RPS27L, MRPL14, MRPL33, RPL17, CHCHD1, NDUFA7, RPL35A, RPS21, RPS24
16	0.09756	SPI1_22790984_CHIPSEQ_ERYTHROLEUKEMIA_MOUSE	SPI1	9	3.26E-03	4.77E-02	3.42	Literature--ChIP-seq	RPL32, RPS19, RPL35, RPL38, RPS27A, RPL17, RPS12, RPL13A, RPS21
17	0.1037	VDR_23849224_CHIPSEQ_CD4_HUMAN	VDR	10	3.70E-03	5.16E-02	3.15	Literature--ChIP-seq	RPL32, MRPL54, RPS19, RPL38, RPS27A, RPL41, RPL35A, RPL13A, RPL22L1, RPS21
18	0.1098	MYCN_18555785_CHIPSEQ_MESC_MOUSE	MYCN	9	6.20E-03	8.27E-02	3.08	Literature--ChIP-seq	RPL9, MRPL41, MRPL20, RPL38, NDUFA7, RPL41, RPL35A, RPL13A, RPS21
19	0.1159	KLF4_19030024_CHIPCHIP_MESC_MOUSE	KLF4	7	7.37E-03	9.30E-02	3.49	Literature--ChIP-seq	RPL12, RPS15A, RPL38, RPL17, RPL41, RPL13A, RPS25
20	0.122	FOXP3_21729870_CHIPSEQ_TREG_HUMAN	FOXP3	7	7.68E-03	9.30E-02	3.46	Literature--ChIP-seq	RPL32, RPL12, RPL34, RPS15A, RPS19, RPL38, RPS12
21	0.128	ZFX_18555785_CHIPSEQ_MESC_MOUSE	ZFX	11	8.49E-03	9.65E-02	2.63	Literature--ChIP-seq	RPL32, RPL12, RPS27L, MRPL54, RBM3, RPS15A, RPS19, RPS27A, RPS12, RPL22L1, RPS21
22	0.1341	CEBPA_23403033_CHIPSEQ_LIVER_MOUSE	CEBPA	4	9.60E-03	1.05E-01	5.27	Literature--ChIP-seq	MRPL54, RPS27A, RPL41, RPS24
23	0.1402	E2F4_17652178_CHIPCHIP_JURKAT_HUMAN	E2F4	5	1.41E-02	1.44E-01	3.86	Literature--ChIP-seq	RPS27A, RPS13, RPS12, RPL41, RPL35A
24	0.1463	ELF1_17652178_CHIPCHIP_JURKAT_HUMAN	ELF1	2	1.45E-02	1.44E-01	11.71	Literature--ChIP-seq	RPL32, RBM3
25	0.1524	CTCF_18555785_CHIPSEQ_MESC_MOUSE	CTCF	6	2.12E-02	1.92E-01	3.06	Literature--ChIP-seq	RPL32, MRPL20, RPS19, RPL35, RPL38, RPL13A
26	0.1585	SREBF1_19666523_CHIPSEQ_LIVER_MOUSE	SREBF1	4	2.16E-02	1.92E-01	4.10	Literature--ChIP-seq	MRPL14, RPS19, RPS27A, NDUFA7
27	0.1646	IKZF1_21737484_CHIPCHIP_HCT116_HUMAN	IKZF1	2	2.17E-02	1.92E-01	9.40	Literature--ChIP-seq	SNCA, RPL35A
28	0.1707	TP53_16413492_CHIPPET_HCT116_HUMAN	TP53	3	2.25E-02	1.92E-01	5.35	Literature--ChIP-seq	RPS27L, RPS19, SNCA
29	0.1768	THAP11_20581084_CHIPSEQ_MESC_MOUSE	THAP11	4	2.47E-02	2.05E-01	3.93	Literature--ChIP-seq	RPS27L, MRPL54, RPS27A, RPS12
30	0.1829	SRY_22984422_CHIPCHIP_TESTIS_RAT	SRY	2	2.69E-02	2.17E-01	8.37	Literature--ChIP-seq	RPL41, RPS24
