# Supplementary material for: Altered vitamin B12 metabolism in the central nervous system is associated with the modification of ribosomal gene expression: new insights from comparative RNA dataset analysis
Source: Funct Integr Genomics. 2023 Jan 23;23(1):45. doi: 10.1007/s10142-023-00969-6 (PMC9868042; doi:10.1007/s10142-023-00969-6)
Supplement: Supplementary file 37 — (XLSX 13 kb) [file 10142_2023_969_MOESM22_ESM.xlsx]

## Sheet: Table S7
Table S7. TF Enrichment Analysis in DEG
Model	Direction	Motif	TF	TF family	FDR
Astrocyte	Down	GGGGGC	Zbtb7b	C2H2 ZF	1.4E-07
	Down	CACAGCGGGGGGTC	Zic3	C2H2 ZF	1.4E-07
	Down	GGGGGTGG	Zfp281	C2H2 ZF	1.4E-07
	Down	CACAGCGGGGGGTC	Zic4	C2H2 ZF	1.6E-07
	Down	CACAGCGGG	Zic3	C2H2 ZF	9.4E-07
	Down	GGGCGGGAG	E2f1	E2F	9.4E-07
	Down	GGGGGGGGGCC	Patz1	C2H2 ZF	1.2E-06
	Down	GGGGGGT	Zic5	C2H2 ZF	1.8E-06
	Down	GGGGC	Plagl1	C2H2 ZF	1.9E-06
	Down	GGGGGG	Zfp740	C2H2 ZF	2.0E-06
	Down	CACAGCGGG	Zic2	C2H2 ZF	3.6E-06
	Down	CACAGCGGG	Zic1	C2H2 ZF	3.6E-06
	Down	GCGGGGG	Egr1	C2H2 ZF	4.3E-06
	Down	GGGGGGG	Zfp740	C2H2 ZF	7.4E-06
	Down	GGGCGGGAA	E2f6	E2F	7.4E-06
	Down	GGGGGCGG	Sp4	C2H2 ZF	7.4E-06
	Down	GCGTGGG	Egr1	C2H2 ZF	8.3E-06
	Down	GGGGCCCAAGGGGG	Plag1	C2H2 ZF	9.0E-06
	Down	GGGG	Zfp202	C2H2 ZF	9.5E-06
	Down	GGGCGGGGC	Klf5	C2H2 ZF	9.5E-06
	Up	AAAGAGGAAGTG	Sfpi1	Ets	1.1E-07
	Up	AAAGAGGAAGTG	Sfpi1	Ets	3.5E-07
	Up	GGAA	Spic	Ets	5.0E-07
	Up	GGAA	Sfpi1	Ets	1.8E-06
	Up	AAAAAGCGGAAGTA	Spic	Ets	2.6E-06
	Up	GGAAGT	Sfpi1	Ets	7.9E-06
	Up	ACAGGAAGT	Erg	Ets	1.0E-05
	Up	AGAGGAA	Spib	Ets	3.5E-05
	Up	CACCTG	Myf6	bHLH	1.5E-04
	Up	ACAGGAAGTGG	Ets1	Ets	2.4E-04
	Up	AACCAGGAAGTG	Elf1	Ets	5.0E-03
	Up	AAACCACAG	Runx1	Runt	5.0E-03
	Up	CA	Mecp2	MBD	7.9E-03
	Up	CAGCTGC	Tcf3	bHLH	3.1E-02
	Up	CCATATGT	Bhlha15	bHLH	4.2E-02
	Up	CATATG	Msc	bHLH	5.9E-02
	Up	AGGTGTGAA	Tbx1	T-box	5.9E-02
	Up	AATCCACA	Foxh1	Forkhead	5.9E-02
	Up	AACAGCTG	Myf6	bHLH	5.9E-02
	Up	CAGCTG	Ascl2	bHLH	6.0E-02
Mouse	Down	GGACTACAACTCCCAGCAGGC	Smarcc2	Myb/SANT	1.7E-07
	Down	CG	IRC900814	SAND	3.5E-04
	Down	CG	Sp100	SAND	3.5E-04
	Down	CGGAAGT	Etv6	Ets	4.7E-04
	Down	GGAA	Elf3	Ets	4.9E-04
	Down	CCGGAA	Elk4	Ets	7.0E-04
	Down	CG	Kdm2b	CxxC	7.0E-04
	Down	CCGGAAG	Elk3	Ets	7.0E-04
	Down	CGGAA	Elf2	Ets	7.0E-04
	Down	CCGGAAGT	Etv4	Ets	7.0E-04
	Down	GGAA	Spic	Ets	7.0E-04
	Down	GGAA	Sfpi1	Ets	7.4E-04
	Down	CCGGAAGT	Elk1	Ets	7.4E-04
	Down	CCGGAAG	Etv5	Ets	7.4E-04
	Down	CGGAA	Elf4	Ets	7.4E-04
	Down	GGAA	Elf5	Ets	7.4E-04
	Down	GGAA	Etv3	Ets	7.4E-04
	Down	CCGGAA	Etv1	Ets	7.4E-04
	Down	CGGAA	Gm4881	Ets	7.7E-04
	Down	CCGGAAGT	Gm5454	Ets	7.7E-04
	Up	GGGGGC	Zbtb7b	C2H2 ZF	9.8E-04
	Up	GGGG	Zfp202	C2H2 ZF	5.2E-03
	Up	GGGGGCGG	Sp4	C2H2 ZF	5.2E-03
	Up	GGGGGGG	Zfp740	C2H2 ZF	5.2E-03
	Up	GGGGGCGG	Sp1	C2H2 ZF	5.2E-03
	Up	GGGGGGGGGCC	Patz1	C2H2 ZF	5.8E-03
	Up	GGGGGG	Zfp740	C2H2 ZF	5.8E-03
	Up	GCGTGGG	Egr1	C2H2 ZF	6.5E-03
	Up	GGGGGGGGAGTGGAGTATTGGAAATTTTTC	Pax4	Homeodomain	6.5E-03
	Up	GCGGGGG	Egr1	C2H2 ZF	6.5E-03
	Up	GGGGTGGGGGAGGGG	Zfp281	C2H2 ZF	6.5E-03
	Up	CGTGGGCG	Egr3	C2H2 ZF	7.1E-03
	Up	GGGGGGTC	Glis2	C2H2 ZF	9.1E-03
	Up	GGGGGCGG	Sp4	C2H2 ZF	1.1E-02
	Up	GTGGGGGGG	Zfp740	C2H2 ZF	1.1E-02
	Up	CCCGCATACAACGAA	Cenpb	CENPB	1.3E-02
	Up	CGTGGGCG	Egr1	C2H2 ZF	1.4E-02
	Up	GGGGGTGG	Zfp281	C2H2 ZF	1.4E-02
	Up	GGGGCCCAAGGGGG	Plag1	C2H2 ZF	2.3E-02
	Up	GGGGGGT	Zic5	C2H2 ZF	2.3E-02
Rat	Down	CG	Cxxc1	CxxC	1.2E-08
	Down	CGCGC	Zfp161	C2H2 ZF	2.8E-08
	Down	GCGC	E2f3	E2F	2.7E-07
	Down	CG	D3ZLI0_RAT	CxxC	9.5E-07
	Down	GGCCGGAG	D3ZXG8_RAT	MBD	4.4E-06
	Down	CACGTG	RGD1305899	bHLH	2.2E-04
	Down	ACGCGCCTCGGGC	Tcfap2d	AP-2	2.2E-04
	Down	GGGCGGGAG	E2f1	E2F	2.2E-04
	Down	CGTGGGCG	Egr3	C2H2 ZF	1.2E-03
	Down	ACGT	Gmeb1	SAND	1.4E-03
	Down	GGGGGCGG	Sp4	C2H2 ZF	1.4E-03
	Down	GCGTGGG	Egr1	C2H2 ZF	1.4E-03
	Down	GCGTGGGCG	Egr2	C2H2 ZF	1.4E-03
	Down	CACAGCGGGGGGTC	Zic4	C2H2 ZF	1.7E-03
	Down	ATGCGTGGGCGG	Egr4	C2H2 ZF	1.7E-03
	Down	GGGGGCGG	Sp1	C2H2 ZF	1.8E-03
	Down	ACGT	Gmeb2	SAND	1.8E-03
	Down	GGGGGC	Zbtb7b	C2H2 ZF	2.7E-03
	Down	GGCGGGAA	LOC100363771	E2F	2.9E-03
	Down	GGGGGCGGGGC	Sp2	C2H2 ZF	2.9E-03
	Up	GGGGGCGG	Sp1	C2H2 ZF	0.0E+00
	Up	GGGGGCGG	Sp4	C2H2 ZF	0.0E+00
	Up	GGGCGTG	Klf7	C2H2 ZF	0.0E+00
	Up	GGGCG	D3ZGU0_RAT	C2H2 ZF	0.0E+00
	Up	GGGCGTG	Klf12	C2H2 ZF	0.0E+00
	Up	CG	Cxxc1	CxxC	0.0E+00
	Up	CG	D3ZLI0_RAT	CxxC	0.0E+00
	Up	GCGC	E2f3	E2F	0.0E+00
	Up	GCCGAGGCCT	Zfx	C2H2 ZF	0.0E+00
	Up	GGGGGCGGGGC	Sp2	C2H2 ZF	0.0E+00
	Up	GGGCGGGGC	Klf5	C2H2 ZF	0.0E+00
	Up	GTGGGCGTGGC	Sp6	C2H2 ZF	0.0E+00
	Up	GGGTGGGGC	Klf4	C2H2 ZF	9.1E-15
	Up	AGGGGGCGTGGC	Klf14	C2H2 ZF	2.5E-14
	Up	GTGGGCGTGG	D3ZQL2_RAT	C2H2 ZF	6.3E-14
	Up	GGGGGGGGGCC	Zfp278	C2H2 ZF	7.9E-13
	Up	GGGGC	Plagl1	C2H2 ZF	1.6E-12
	Up	GGGCGGGAG	E2f1	E2F	1.7E-11
	Up	GGCCGGAG	D3ZXG8_RAT	MBD	1.7E-11
	Up	CGTGGGCG	Egr3	C2H2 ZF	1.0E-10
