# Supplementary material for: Altered vitamin B12 metabolism in the central nervous system is associated with the modification of ribosomal gene expression: new insights from comparative RNA dataset analysis
Source: Funct Integr Genomics. 2023 Jan 23;23(1):45. doi: 10.1007/s10142-023-00969-6 (PMC9868042; doi:10.1007/s10142-023-00969-6)
Supplement: Supplementary file 38 — (XLSX 15 kb) [file 10142_2023_969_MOESM23_ESM.xlsx]

## Sheet: Table S8
Table S8. Gene e promoter sequences and references used for Pairwise Sequence Alignment and PROMO analysis
Name gene	Species	Type	Reference	Sequence
Mrpl14 mitochondrial ribosomal protein L14_mouse	Mus musculus	Promoter	NC_000083.7:45991089-45991689 Mus musculus strain C57BL/6J chromosome 17, GRCm39	>Mrpl14_m_prom CGTATGTATGTATGTATGCAGACAAAACACTCATACATATAAAGCAATGGGAATAGATTTTAAAATGATGGGTAGAGACCTGTCTCTATGCCAGAGAATAAGAGTCCAGAGCCAACATTGTGATCTTCTCAGAAGAAGCCCTAAATTCAATCTCTGTGACTATAATAAATGAAAGAAGAATTAAAGGGGGGGGGGTTACGTCTCTGCCTTTTGGCTAAGTTCAAGTGAAAAATATGAAGAGAGAACCAGAATGATCAAATGCGCTTAGAGTTTTTAATTCTGTTAACCTCCTCCACATAACCACCTTCTAAACAGATGTTCAGCATCAGGCTGCTCCTGTGTCCTCGGAGCAGAGCACTGCGCTGGAAGGCAGGTAAACTAACC…
Mrpl14 mitochondrial ribosomal protein L14_rat	Rattus norvegicus	Promoter	NC_051344.1:c15302840-15302240 Rattus norvegicus strain BN/NHsdMcwi chromosome 9, mRatBN7.2, whole genome shotgun sequence	>Mrpl14_r_prom CGGAGCTGAGGACCAAACCCAGGGCCTTGTGCTTGCTAGGCAAGCGCTCTACCACTGAGCTAAATCCCCAACCCCGCTTCTTGTCTCTTTGTCGATCTCCTTATAGGGAGAAAGTGCTCCATTATTTCTTTTATAGACTCTTATTAACTCACAAAGCCATTTGTTTAAGATACTATGAGGTTAGAGAGATGCTTGGTGGTTAAGAGCAAAGACTGCTCTTCTAGAGGACCCAGTTCCATCGCCATCAGCCATATGGTGGCTCACAACCTTCTCTGGCACCAGTTCTGATGGATTGATGCCCCCTTCTGCCCTCTGTGGAAACTGCATGCTGGCAGAACATGTCTACACATAAAATAAAAAACGATAAATTAAGAAATACTATAG…
Mrpl14 mitochondrial ribosomal protein L14, mRNA; nuclear gene for mitochondrial product	Mus musculus	Transcript	NM_026732.3	>Mrpl14_m_mRNA TGGCGCGCAGGCGCAGCGTGCGGGGCGGGGCCTTGCCAAGCGGGGGTCCGTGGCGGGAGATTCCCAGGCTGTTAACGCGGTTTGCCGTCTTGGGATCCCATGGCCGCCCTTACTGGGCTTTGGGGCTCTTTTGCCCATGTCAGCAGAGCATTCAGCCAGCGCTGCTTCAGCACCTCTGGGAGCCTCAGTGCCGTCCAGAAGATGACTCGGGTCCGAGTAGTGGACAACAGCGCCCTGGGCAGCACCCCATACCATCGGCCACCCCGGTGCATCCACGTCTATAACAAGAGTGGGGTGGGCAAGGTGGGCGACCAGATCCTGCTGGCCATCAGGGGGCAGAAGAAGAAAGCACTCATCGTGGGACACCGCATGCCCGGCTCCCGA…
Mrpl14 mitochondrial ribosomal protein L14, transcript variant 1, mRNA; nuclear gene for mitochondrial product	Rattus norvegicus	Transcript	NM_001106890.2	>Mrpl14_r_mRNA GAAATACTGAAGACCATCTGGGCAAACACAAGGCTTAGAAACAGACACACAGCATTCTTCGTGCCAGAGTCTACCAAGCCTCAGAGCCTGTCTACAGGATGGGCTCATGCTAGCAGGTTTGCCGTCTTGGGACCCCATGGCCGTCCTTACTGGGCTCTTTGGCTTCTTTGCCTATGTCAGAGGAGCCGTCAGCCAGCGCTGCTTCAGCACCTCTGGGAGCCTCAGCGCAATCCAGAAGATGACTCGGGTCCGAGTAGTGGACAACAGTGCCCTGGGCAACACCCCCTACCACCGACCACCCCGATGCATCCACGTCTATAACAAGAGCGGGGTGGGCAAGGTGGGTGACCAGATCCTGCTGGCCATCAGGGGGCAGAAGAAGAA…
Mrpl54 mitochondrial ribosomal protein L54_mouse	Mus musculus	Promoter	NC_000076.7:c81100556-81099956 Mus musculus strain C57BL/6J chromosome 10, GRCm39	>Mrpl54_m_prom CAGCCACGCACATGTGTGTCATGCCCTGTGCCCTGTGATGCCACACCTGGGAGGGCCCTAGGCTCTGCTCCGAGGCTGGGCCTGGCCTGGTCCTCAAGGCCTTCAGGCAAGGCTAGGTCCAGGTACTTCAACAATGAGGCCGTAACTTGGTATGCTCATGGGCCCTCTGGGTGGGTTGTGCTTATGCAGAGGTTGCGTCAGCCCCAGCCAGCTGTATCTCGCCCTCACTAAAGGGAGCTGGGACAGGACTGCCATTCCCTTCCGGCTGGGATGTGGGTGCAGCTCACTTGCCGCTCATTGGACCTCAGGGCTGCACCCTGTCTTTGCCACCTGGGCAAGTGACCTGAGCCCATCCCACCTCCCTGGGGTCCAGCTGGACCGAGA…
Mrpl54 mitochondrial ribosomal protein L54_rat	Rattus norvegicus	Promoter	NC_051342.1:8452201-8452801 Rattus norvegicus strain BN/NHsdMcwi chromosome 7, mRatBN7.2, whole genome shotgun sequence	>Mrpl54_r_prom GTCTTCAGACACACGAGAAGAGGGCATCAGATCCCGTCACAGATGGTTGTGAGCCACCATGTGGTTGCTGGGAATTGAACTCAGGACCTCGGGAAGAGCAGCCCTGGTGCTCTTAGCTGCTGAGCCATCTCTCCAGCCATACTGTGACATTTAAAGTTACTAAAAAATCTAAATCCTTGTTGATGTTGTTGTTATTTTAAGAAAGGGTTTCTCTGTGTAGTCCTGTCTGTCCTGGAACTCATGAAGTAGACAAGGTTGGCCTTGAACTCAGAGATCATCTTACCTCTATCTCCCGAGTACTGTGATTAAAGGTGTGCCATCACCGCTTGAACTAAGGGCAGGAATTTTATAAAATATTCTTTGAACAGGCGATAGCTACAGAAG…
Mrpl54 mitochondrial ribosomal protein L54, mRNA; nuclear gene for mitochondrial product	Mus musculus	Transcript	NM_025317.2	>Mrpl54_m_mRNA ACGGAAGTCTGCACGTGCGAGCGGCCGGCCAGCGTCATGGCGGCCGCCCATCTCCTCCGGGCTTCCCGGGTGTGGGCCCGCTGGCATCCCCGGGCGCTCCCGGTCCTCAGAAGACCTGGAGGATTCTCTATCCGGGAATATGCTAAAAAGCCAGTTGGCAAGGGCGGCAAGGGCGGCGTGGCCGCTGAGGCCCTGAAGGACCCCGAGGTGTGCACAGACCCCACTCAGCTCACCACACATGCCATGGGGGTCAACATCTACAAGGAAGGCCAGGATGTGGCCCTGAAGGCAGACTCCGAGTACCCCACATGGCTGTTCCAGGTGAACTTGGGTCCCCCCAAAAAGCTAGAGGAACTAGAACCAGAGTCCCGAGAGTACTGGCGA…
Mrpl54 mitochondrial ribosomal protein L54, mRNA	Rattus norvegicus	Transcript	NM_001106770.1	>Mrpl54_r_mRNA GTAACACGGAAGCATGCACGTGTGAGCGGCCGGCGAGCGTCATGGCGGCCGCCAGTCTCCTCGGGGCAACCCGGGTGTGGGCCCGCTGGCATCCCCGGGCGCTCCCGGTCCCCGGGAGACCTGGAGAATTATTTATCCGGGAATATGCCAAGAAGGCAGTCAGCAAGGGTGGCAAGGGTGGCGTGGCCGCTGAGGCCCTGAAGGACCCCGAGGTGTGCACAGACCCCTCTCAGCTCACCACACACGCCATGGGGGTCAACATCTACAAGGAAGGCCAGGAGGTGGCCCTGAAGCCAGACTCTGAGTACCCGACATGGCTGTTCCAGGTGGACCTGGGTCCCCCCAAAAAGCTAGAGGACCTAGAACCGGAGTCCCGAGAGTACT…
Rpl13a ribosomal protein L13A_mouse	Mus musculus	Promoter	NC_000073.7:c44774987-44774387 Mus musculus strain C57BL/6J chromosome 7, GRCm39	>Rpl13a_m_prom AGTGTGTACGATGTGTGCTGTGCAGAGAGGGGCAGAGGGCACCAGCAGGTCATCTGCATGGGGGGCCCCTTTGGGTGAATCCTTGCTCACGGGATAGGCTTTGTTGCTCAAAAGTTGCAGATATACATCTTGGGTCCTGTCCTAGATGGTGTTACTGTAAGTCAGCACCAAGATACAAGAGCTGGTACCTGGACTGTAGGAGGTCAGGCCATGACACAAAGGCTGGGACTAAAGGCATTTACCACGCCTGAGTCTTCTGGTTCTTTAAACATCAAATCCTTCCGGGGGCTGGCGAGATGGCTCAGTGGTTAAGAGCACAGACTGCTCTTACGAAGGATCCGAGTTCAAATCCCAGCAACCAAATGGTGCCTAACAACTATCCAT…
Rpl13a ribosomal protein L13A_rat	Rattus norvegicus	Promoter	NC_051336.1:c95609374-95608774 Rattus norvegicus strain BN/NHsdMcwi chromosome 1, mRatBN7.2, whole genome shotgun sequence	>Rpl13a_r_prom ACTGGTGTTTCGCGGTCTGTCTCCTATACAGAAGCAGGGAGGGCAGAGGGGAACTGTAAGACAAGCACTTGTTAGATGGTGCACTGCCACATGGTTTGCCCCTTTTGATCATTGTGGTTGTGATTGGATGTGCCCTGTTGCTCAAGAGGTGCATGTAGAGATCTTGGGCCCTGTTCTAGATGGTTTAAGTCCGCTCCAAAATACTGTCAGGACATAGCAAATGAATAGTGTCTAGGATTAAAGGGGTATAAAGATAGTTGACAGTATGAATCTGGAAGAGGTCAATTTAAGGGCAAATTTAATCAGAAGGCTTGAGGCCAACTTTAGGCCATTAGGCCAGATAAAGGTTAACCAGCCTGGACTAGTGTTTTGGGATTTATCTGT…
Rpl13a ribosomal protein L13A, mRNA	Mus musculus	Transcript	NM_009438.5	>Rpl13a_m_mRNA ACCTCCTCCTTTCCCAGGCGGCTGCCGAAGATGGCGGAGGGGCAGGTTCTGGTATTGGAGGCCGAGGCCATCTTCTTGGCCGCCTGGCGGCCATTGTGGCCAAGCAGGTACTTCTGGGCCGGAAGGTGGTGGTCGTACGCTGTGAAGGCATCAACATTTCTGGAAACTTCTACAGAAACAAGTTAAAGTATCTGGCCTTTCTCCGGAAGCGGATGAATACCAACCCCTCCCGAGGCCCCTACCACTTCCGAGCCCCCAGCCGCATTTTCTGGCGCACTGTGCGAGGCATGCTGCCCCACAAGACCAAGAGAGGCCAGGCTGCCCTGGAGCGCCTCAAGGTGTTGGATGGGATCCCTCCACCCTATGACAAGAAAAAGCGGATGG…
Rpl13a ribosomal protein L13A, mRNA	Rattus norvegicus	Transcript	NM_173340.2	>Rpl13a_r_mRNA GGCGGCTGCCGAAGATGGCGGAGGGGCAGGTTCTAGTATTGGATGGCCGGGGCCATCTTCTGGGCCGCCTGGCGGCCATTGTGGCCAAGCAGGTACTGCTGGGCCGAAAGGTGGTGGTTGTACGCTGTGAGGGCATCAACATTTCTGGAAATTTCTACAGAAACAAGTTAAAGTATCTGGCCTTTCTCCGAAAGCGGATGAACACCAACCCGTCTCGAGGCCCCTACCACTTCCGAGCCCCAAGCCGCATTTTTTGGCGCACTGTGCGAGGCATGCTGCCGCACAAGACCAAAAGAGGCCAGGCTGCCCTGGAACGCCTCAAGGTGTTGGATGGGATCCCTCCACCCTATGACAAGAAAAAGCGGATGGTGGTCCCTGCTGCCC…
Chchd1 coiled-coil-helix-coiled-coil-helix domain containing 1_mouse	Mus musculus	Promoter	NC_000080.7:20752495-20753095 Mus musculus strain C57BL/6J chromosome 14, GRCm39	>Chchd1_m_prom TACAACGTTCACCCTACTGTGCGATCATTCCAAACGAGTAAACAGTATCTACCTAGCAGTCCATGTAAGAGTTGTAAAAAGCAACCATTTTATTATTTTGGTTTTTCTGCTACAGAGTTTCTCTGTGTAGCCCTGGCAGTCCTGGAGACCAGGCTGGCCTCAAACTCAGATCCGCCTGCCTCCCCGCCTCCCCGCCTCCCCACCTCCCCAGTGCCGGGATTTAAAGGCGAGCGTCACCACCGCCTGGCAAAAGGAATCATCATTCTCACAGACTTGTTAAAACAAAAGTCCTTTGCAATCCAAAATCCTTAACTCCAGCCCCACGGGATCCAACGCCTTCCCCTGGCCGCCACGGACGCGGCACTCACGTGGTGCCCACACGCA…
Chchd1 coiled-coil-helix-coiled-coil-helix domain containing 1_rat	Rattus norvegicus	Promoter	NC_051350.1:c3592719-3592119 Rattus norvegicus strain BN/NHsdMcwi chromosome 15, mRatBN7.2, whole genome shotgun sequence	>Chchd1_r_prom AATTGGCCATTTCTTCTAATTAGCTCCTCCTCCTCCTTCTCCTCCTCACACCCCCAACCCCATCCTGAAGATGAACATCTTGGCCTTTCCCACCATTGGGCAAGCACCCAACTACTGAGCTAACCCTTAGCACGTCCTTTCTTGAGCTCTATAATCTCCCCTAGACCTGGAAGTTCTTTACTTCCTGGCATGGTTTTCTTTCTTCCTTCCTTTCTTCCTTCCTTTCTTTCTTCCTTTCTTTCTTTCTTTCTTTCTTTCTTTCTTTCTTTCTTGTTCTTTACTTCCTGGCATGGTTTTCTTTCTTTCTTCCTCTTTCTTTCTTTCTTTCTTTCTTTCTTTCTTTCTTTCTTGTTCTTTACTTCCTGGCATGGTTTTCTTTCTTCC…
Chchd1 coiled-coil-helix-coiled-coil-helix domain containing 1, mRNA	Mus musculus	Transcript	NM_025366.3	>Chchd1_m_mRNA AGGGGTCACGCACGGCGCCGCGGAGCCTACTGGGAACGCTGTGCAAAATGGCGACGCCCAGTCTACGCGGCCGCCTGGCGCGGTTTGCGAACCCGGGAAAACCTATACTGAAACCCAACAAGCCTCTTATCTTAGCTAACCGCGTCGGGAACCGACGTAGAGAAAAGGGAGAGGCAACCTGTATCACGGAGATGTCGATGATGATGGCTTGCTGGAAGCAGAATGAATTCCGCGACGAGGCGTGCAGGAAAGAGATCCAGGACTTCTTCGATTGTTCTTCCAGGGCTCAGGAAGCCAGGAAGATGAGATCAATCCAGGAGTCTCTGGGACAGTCCGAGAGTTTATCTCCCCACAAGATGACCAAGTTGTTACAGAGATTTCCCA…
Chchd1 coiled-coil-helix-coiled-coil-helix domain containing 1, mRNA	Rattus norvegicus	Transcript	NM_001108369.1	>Chchd1_r_mRNA GCTTACTGGGAACGTTGTGCAAAATGGCGACGCCCAGTTTACGCGGCCGCCTTGCGCGGTTTGCGAACCCGGGGAAACCTATCCTGAAACCCAACAAGCCTCTTATCTTAGCTAATCGCGTTGGGAACCGACGCCGAGAGAAGGGCGAGGCAACTTGTATCACGGAGATGTCAATGATGATGGCTTGCTGGAAGCAGAATGAATTCCGCGACGAGGCGTGCAGGAAAGAGATCCAGGACTTCTTCGATTGTTCTTCCAAGGCTCAGGAAGCTGGGAAGATGAGATCAATCCAGGAGACTCTGGGACAGTCTGGAAGTTTACCTCCCCACAAAATGACTAAGTTGTTACAGAGATTTCCCAATAAATCTCATCTGAGCTGAAAAT…
Rbm3 RNA binding motif (RNP1, RRM) protein 3	Mus musculus	Promoter	NC_000086.8:c8005214-8004614 Mus musculus strain C57BL/6J chromosome X, GRCm39	>Rbm3_m_prom TCATGTGTGTTACACGTATGTCTGTGTGAGGGTGTCAATTCCCCTAGAACTGGAGATAGATGCAGTGGTGGGCTGCCATGTGTGTGGTTGACTCTCCTGAATGTTAAGGGTCTCTGTTTGTTTTCCGAGACAGGGTTTCTCTATAGCCCTGGCTGTCCTGGAACTCAATTTGTAGACCAGGCTGACCTGGAACTCAGAAATCTGCCTGCCCCTGCCTCCCAGAGTGCTGGGATTAAAGGCATGTGCCACCACTGCCCGACAATACTTGTATTCTTTTGTTTCGTTTTTTGGTTTGGTTTGGTTTTTCGAGACAGGGTTTCTCTGTATAGCCCTGGCTGTCCTGGAACTCAGAAATCCAGCTGCCTCCCCGAGTGCTGGGATTAAAG…
Rbm3 RNA binding motif protein 3_rat	Rattus norvegicus	Promoter	NC_051356.1:14348309-14348909 Rattus norvegicus strain BN/NHsdMcwi chromosome X, mRatBN7.2, whole genome shotgun sequence	>Rbm3_r_prom CCAGTATCCTAAATAGAGAGCAAAATTCATTTTGTGGATTTGGATTTGCACCCTTTGAAGCTAGGATACCTGTATTGCTGAACGCATATCAGGTTTAAAGAGACTGTCAGATAAGGATGCGAGCTTAAGTCAGAGGATGACCTAAGGGAAGGAGTCCCATAGCTCACGACTAGATGTTAGGGATAGGCGCTAAGCGTTTGGAAATGAAAGGTCTGACATGAAGAACGCTGAAGGTCTTGGACCCTTAAGGGATATGCGGTTAAAGTCCTAAAAGAAAAGAAGATTGGTTTCTGAGGATGGCAGTTCGTTGGCACCGATCTACTGTCAATTAAGACTTCCTATGGAAAGGGAGAAATGACGTCAAAGACACTGAAAATGACGTCAGG…
Rbm3 RNA binding motif (RNP1, RRM) protein 3, transcript variant 1, mRNA	Mus musculus	Transcript	NM_016809.6	>Rbm3_m_mRNA GCTCCTCTCGATTCCCGGAAGCGGCGAGGCAAATTGCTGCCTCCGCCTTCCTCGTCCTCTTCCCAACCCCCCCCCCCCGCTGGCCTCAACCAATGAGCACGCACGCCAGGGCGCGCTGGGGGACGTTGTGTGACGTCTCGGCTACGCACGCTTTATCAGGCGTCTTCCCGCGCCGCAGTCTCTCTGTTCTCCCGGTTCCTTCGAGCTCGTCGTCTCTGCCGTCCTCTGACTTTTAATTTCCAGGACTTGCCTTCTGCCATGTCGTCTGAAGAAGGGAAACTCTTCGTAGGAGGGCTCAACTTCAACACCGATGAACAGGCACTTGAAGACCACTTCAGCAGCTTTGGGCCTATCTCTGAGGTGGTTGTTGTCAAGGACCGGGAGAC…
Rbm3 Rattus norvegicus RNA binding motif protein 3, mRNA	Rattus norvegicus	Transcript	NM_053696.1	>Rbm3_r_mRNA GGCGTCTTCCCGCGCCGCAGTCTCTCTGTTCTCCCGGTTCCTTAGAGCTCGTCGTCTCTGCAGTCTTCTGACTTTTAATTTCCAGGACTTGGATTCTGCCATGTCTTCTGAAGAAGGAAAACTCTTCGTGGGAGGGCTCAACTTCAACACTGATGAGCAGGCACTTGAAGACCACTTCAGCAGCTTCGGGCCTATCTCTGAGGTGGTTGTTGTCAAGGACCGGGAGACTCAAAGATCCCGGGGTTTTGGCTTCATCACCTTCACAAACCCAGAGCATGCCTCCGATGCCATGAGAGCCATGAATGGAGAGTCCCTGGATGGGCGCCAAATCCGTGTGGACCATGCAGGCAAGTCTGCCAGGGGAACCAGAGGGGGTGCCTTTGGGG…
